# Supplementary material for: Abrupt structural transition in exotic molybdenum isotopes unveils an isospin-symmetric island of inversion
Source: Nat Commun. 2025 Nov 27;16:10631. doi: 10.1038/s41467-025-65621-2 (PMC12661037; doi:10.1038/s41467-025-65621-2)
Supplement: Supplementary file 3 — Source Data [file 41467_2025_65621_MOESM3_ESM.zip]

Archive with 28 entries (23 files):
- source_data/
- __MACOSX/._source_data
- source_data/data_figure2/
- __MACOSX/source_data/._data_figure2
- source_data/data_figure4/
- __MACOSX/source_data/._data_figure4
- source_data/data_figure3/
- __MACOSX/source_data/._data_figure3
- source_data/data_figure8/
- __MACOSX/source_data/._data_figure8
- source_data/data_figure2/Dataset_in86Moout86Mo_fitting.zip
- __MACOSX/source_data/data_figure2/._Dataset_in86Moout86Mo_fitting.zip
- source_data/data_figure2/Dataset_in86Moout84Mo_fitting_orig.zip
- __MACOSX/source_data/data_figure2/._Dataset_in86Moout84Mo_fitting_orig.zip
- source_data/data_figure4/Mo86.wf.0+1.txt
- __MACOSX/source_data/data_figure4/._Mo86.wf.0+1.txt
- source_data/data_figure4/Mo84.pes.txt
- __MACOSX/source_data/data_figure4/._Mo84.pes.txt
- source_data/data_figure4/Mo84.wf.0+1.txt
- __MACOSX/source_data/data_figure4/._Mo84.wf.0+1.txt
- source_data/data_figure4/Mo86.pes.txt
- __MACOSX/source_data/data_figure4/._Mo86.pes.txt
- source_data/data_figure3/BE2_first2plus_plot_N_Z_nuclides_final.cc
- __MACOSX/source_data/data_figure3/._BE2_first2plus_plot_N_Z_nuclides_final.cc
- source_data/data_figure8/Mo86.mingamma.txt
- __MACOSX/source_data/data_figure8/._Mo86.mingamma.txt
- source_data/data_figure8/Mo84.mingamma.txt
- __MACOSX/source_data/data_figure8/._Mo84.mingamma.txt
