# Supplementary material for: Abrupt structural transition in exotic molybdenum isotopes unveils an isospin-symmetric island of inversion
Source: Nat Commun. 2025 Nov 27;16:10631. doi: 10.1038/s41467-025-65621-2 (PMC12661037; doi:10.1038/s41467-025-65621-2)
Supplement: Supplementary file 3 — Source Data [file 41467_2025_65621_MOESM3_ESM.zip › source_data/data_figure4/Mo86.wf.0+1.txt]

#       Nq                 beta                gamma            Probability (normalized to 1)
         1                0.268               27.337                   0.061514393
         2                0.324               22.200                   0.015317549
         3                0.239               59.400                   0.010119089
         4                0.282               25.300                   0.080741284
         5                0.134               28.400                   0.001400564
         6                0.261                0.500                   0.004102027
         7                0.239               31.500                   0.032328595
         8                0.324               56.300                   0.002753346
         9                0.324               59.400                   0.000148329
        10                0.324               40.800                   0.011288827
        11                0.261               43.900                   0.023476756
        12                0.303               22.200                   0.054032687
        13                0.345               43.900                   0.001776130
        14                0.239               22.200                   0.034633714
        15                0.239                6.700                   0.002975302
        16                0.239               16.000                   0.028176887
        17                0.324               37.700                   0.019815327
        18                0.239               56.300                   0.008845111
        19                0.197               59.400                   0.008642094
        20                0.282               43.900                   0.018663946
        21                0.324                3.600                   0.001483023
        22                0.345               12.900                   0.001512335
        23                0.282               59.400                   0.004415797
        24                0.366               40.800                   0.000479021
        25                0.387               31.500                   0.000237321
        26                0.366               43.900                   0.000119923
        27                0.366               37.700                   0.001836590
        28                0.176               12.900                   0.001345173
        29                0.155               12.900                   0.000318121
        30                0.218                9.800                   0.005309207
        31                0.408               31.500                   0.000005286
        32                0.113               53.200                   0.000312930
        33                0.113               56.300                   0.000927426
        34                0.324                6.700                   0.001666510
        35                0.366               16.000                   0.001414908
        36                0.387               16.000                   0.000014710
        37                0.387               47.000                   0.000002665
        38                0.239               53.200                   0.007523392
        39                0.282               47.000                   0.013050414
        40                0.176               59.400                   0.002541200
        41                0.218               56.300                   0.004495788
        42                0.303               59.400                   0.001708059
        43                0.261               34.600                   0.038721633
        44                0.197               16.000                   0.007591729
        45                0.197               19.100                   0.008962145
        46                0.218               12.900                   0.010259389
        47                0.303                6.700                   0.004324642
        48                0.282                0.500                   0.002183308
        49                0.303               19.100                   0.030373359
        50                0.218               22.200                   0.018328398
        51                0.218               34.600                   0.024256101
        52                0.218               53.200                   0.003533242
        53                0.282                3.600                   0.007157656
        54                0.261                6.700                   0.008802380
        55                0.197               25.300                   0.007875085
        56                0.176               25.300                   0.005965501
        57                0.303               43.900                   0.009887047
        58                0.345               56.300                   0.000268554
        59                0.282               31.500                   0.060180260
        60                0.345               59.400                   0.000000026
        61                0.282                9.800                   0.019366348
        62                0.282               16.000                   0.043808833
        63                0.218               28.400                   0.019133180
        64                0.303               50.100                   0.004115880
        65                0.197                0.500                   0.000069244
        66                0.239               50.100                   0.008328344
        67                0.197               37.700                   0.011488297
        68                0.324               53.200                   0.000826147
        69                0.197               28.400                   0.008027614
        70                0.218               50.100                   0.004332247
        71                0.218               16.000                   0.015441483
        72                0.218               50.100                   0.004332247
        73                0.197               40.800                   0.010430648
        74                0.261               47.000                   0.016996242
        75                0.218               59.400                   0.005543667
        76                0.218               50.100                   0.004332247
        77                0.345               28.400                   0.007301866
        78                0.429               31.500                   0.000000526
        79                0.324               19.100                   0.010254675
        80                0.366               22.200                   0.003042694
        81                0.324                9.800                   0.003759655
        82                0.387               25.300                   0.000780305
        83                0.345                9.800                   0.001510522
        84                0.408               28.400                   0.000009502
        85                0.239               12.900                   0.019432215
        86                0.324               31.500                   0.010483032
        87                0.197               31.500                   0.009182151
        88                0.176               34.600                   0.003830201
        89                0.366               34.600                   0.002147531
        90                0.387               28.400                   0.000744209
        91                0.345               40.800                   0.003033116
        92                0.366               12.900                   0.000041812
        93                0.387               56.300                   0.000000007
        94                0.387               53.200                   0.000000287
        95                0.324               16.000                   0.007334247
        96                0.450               34.600                   0.000000000
        97                0.387               34.600                   0.000076516
        98                0.092               31.500                   0.000004264
        99                0.197               31.500                   0.009182151
       100                0.408               19.100                   0.000010003
       101                0.387               43.900                   0.000025913
       102                0.387               40.800                   0.000003815
       103                0.324                9.800                   0.003759655
       104                0.324               16.000                   0.007334247
