# Supplementary material for: Abrupt structural transition in exotic molybdenum isotopes unveils an isospin-symmetric island of inversion
Source: Nat Commun. 2025 Nov 27;16:10631. doi: 10.1038/s41467-025-65621-2 (PMC12661037; doi:10.1038/s41467-025-65621-2)
Supplement: Supplementary file 3 — Source Data [file 41467_2025_65621_MOESM3_ESM.zip › source_data/data_figure4/Mo84.pes.txt]

#      beta           gamma         EHF (MeV)
    0.365789474    22.200000000  -359.799294600     
    0.253835029    27.125428850  -359.579905172     
    0.050000000     0.500000000  -352.815837222     
    0.050000000     3.600000000  -352.890548898     
    0.050000000     6.700000000  -352.961310155     
    0.050000000     9.800000000  -353.028044494     
    0.050000000    12.900000000  -353.090694969     
    0.050000000    16.000000000  -353.149222987     
    0.050000000    19.100000000  -353.203606887     
    0.050000000    22.200000000  -353.253840272     
    0.050000000    25.300000000  -353.299930126     
    0.050000000    28.400000000  -353.341894768     
    0.050000000    31.500000000  -353.379761671     
    0.050000000    34.600000000  -353.413565183     
    0.050000000    37.700000000  -353.443344233     
    0.050000000    40.800000000  -353.469140035     
    0.050000000    43.900000000  -353.490993854     
    0.050000000    47.000000000  -353.508944946     
    0.050000000    50.100000000  -353.523028624     
    0.050000000    53.200000000  -353.533274661     
    0.050000000    56.300000000  -353.539705897     
    0.050000000    59.400000000  -353.542337196     
    0.071052632     3.600000000  -353.029546172     
    0.071052632     6.700000000  -353.117401771     
    0.092105263    53.200000000  -354.131004170     
    0.092105263    56.300000000  -354.148270570     
    0.092105263    59.400000000  -354.155393654     
    0.113157895    47.000000000  -354.870967620     
    0.113157895    50.100000000  -354.932026691     
    0.113157895    56.300000000  -355.006271731     
    0.113157895    59.400000000  -355.018179844     
    0.134210526    22.200000000  -354.576224031     
    0.134210526    25.300000000  -354.914519228     
    0.134210526    28.400000000  -355.095974281     
    0.134210526    31.500000000  -355.272073675     
    0.134210526    34.600000000  -355.440240185     
    0.134210526    37.700000000  -355.597654219     
    0.134210526    40.800000000  -355.741439056     
    0.134210526    43.900000000  -355.868854427     
    0.134210526    47.000000000  -355.977450158     
    0.134210526    50.100000000  -356.065165057     
    0.134210526    53.200000000  -356.130375611     
    0.134210526    56.300000000  -356.171908735     
    0.134210526    59.400000000  -356.189035363     
    0.155263158    28.400000000  -356.151652268     
    0.155263158    31.500000000  -356.382696983     
    0.155263158    34.600000000  -356.604186372     
    0.155263158    37.700000000  -356.812341506     
    0.155263158    40.800000000  -357.003081578     
    0.155263158    43.900000000  -357.172091373     
    0.155263158    47.000000000  -357.313990964     
    0.155263158    50.100000000  -357.425625799     
    0.155263158    53.200000000  -357.506604269     
    0.155263158    56.300000000  -357.557295563     
    0.155263158    59.400000000  -357.577995294     
    0.176315789    19.100000000  -356.458188669     
    0.176315789    22.200000000  -356.765058390     
    0.176315789    25.300000000  -357.062683847     
    0.176315789    28.400000000  -357.345691817     
    0.176315789    31.500000000  -357.606466766     
    0.176315789    34.600000000  -357.838062894     
    0.176315789    37.700000000  -358.039807710     
    0.176315789    40.800000000  -358.212198158     
    0.176315789    43.900000000  -358.356194621     
    0.176315789    47.000000000  -358.472849358     
    0.176315789    50.100000000  -358.563182487     
    0.176315789    53.200000000  -358.628144129     
    0.176315789    56.300000000  -358.668553268     
    0.176315789    59.400000000  -358.684995933     
    0.197368421     0.500000000  -355.688209864     
    0.197368421    12.900000000  -356.770498346     
    0.197368421    16.000000000  -357.169123632     
    0.197368421    19.100000000  -357.536841374     
    0.197368421    22.200000000  -357.863689932     
    0.197368421    25.300000000  -358.147340824     
    0.197368421    28.400000000  -358.389191584     
    0.197368421    31.500000000  -358.592689326     
    0.197368421    34.600000000  -358.762332202     
    0.197368421    37.700000000  -358.902822943     
    0.197368421    40.800000000  -359.018372534     
    0.197368421    43.900000000  -359.112282121     
    0.197368421    47.000000000  -359.186887876     
    0.197368421    50.100000000  -359.243800571     
    0.197368421    53.200000000  -359.284222233     
    0.197368421    56.300000000  -359.309116284     
    0.197368421    59.400000000  -359.319182999     
    0.218421053     0.500000000  -356.149649795     
    0.218421053     3.600000000  -356.300187012     
    0.218421053     6.700000000  -356.655814972     
    0.218421053     9.800000000  -357.136073046     
    0.218421053    12.900000000  -357.628091350     
    0.218421053    16.000000000  -358.068698105     
    0.218421053    19.100000000  -358.436758700     
    0.218421053    22.200000000  -358.730300954     
    0.218421053    25.300000000  -358.955036884     
    0.218421053    28.400000000  -359.120180394     
    0.218421053    31.500000000  -359.236604518     
    0.218421053    34.600000000  -359.315645042     
    0.218421053    37.700000000  -359.368031946     
    0.218421053    40.800000000  -359.402860143     
    0.218421053    43.900000000  -359.426795371     
    0.218421053    47.000000000  -359.443868614     
    0.218421053    50.100000000  -359.456039463     
    0.218421053    53.200000000  -359.464195579     
    0.218421053    56.300000000  -359.468931925     
    0.218421053    59.400000000  -359.470764028     
    0.239473684     0.500000000  -356.264367054     
    0.239473684     3.600000000  -356.524499913     
    0.239473684     6.700000000  -357.065307564     
    0.239473684     9.800000000  -357.677144379     
    0.239473684    12.900000000  -358.233795431     
    0.239473684    16.000000000  -358.691042171     
    0.239473684    19.100000000  -359.040661428     
    0.239473684    22.200000000  -359.286903266     
    0.239473684    25.300000000  -359.439815569     
    0.239473684    28.400000000  -359.513209014     
    0.239473684    31.500000000  -359.523631441     
    0.239473684    34.600000000  -359.489309097     
    0.239473684    37.700000000  -359.428660708     
    0.239473684    40.800000000  -359.358319257     
    0.239473684    43.900000000  -359.291002534     
    0.239473684    47.000000000  -359.234117030     
    0.239473684    50.100000000  -359.190136682     
    0.239473684    53.200000000  -359.158750231     
    0.239473684    56.300000000  -359.139177539     
    0.239473684    59.400000000  -359.131154474     
    0.260526316     6.700000000  -357.217974304     
    0.260526316     9.800000000  -357.921617749     
    0.260526316    12.900000000  -358.513455474     
    0.260526316    16.000000000  -358.970332233     
    0.260526316    19.100000000  -359.291562694     
    0.260526316    22.200000000  -359.484840109     
    0.260526316    25.300000000  -359.562491884     
    0.260526316    28.400000000  -359.540378368     
    0.260526316    31.500000000  -359.437686219     
    0.260526316    34.600000000  -359.276971623     
    0.260526316    37.700000000  -359.083772089     
    0.260526316    56.300000000  -358.311210995     
    0.260526316    59.400000000  -358.291497746     
    0.281578947     3.600000000  -356.327905307     
    0.281578947     6.700000000  -357.122566491     
    0.281578947     9.800000000  -357.856215387     
    0.281578947    12.900000000  -358.453366467     
    0.281578947    16.000000000  -358.893180122     
    0.281578947    19.100000000  -359.175747763     
    0.281578947    22.200000000  -359.310175172     
    0.281578947    25.300000000  -359.310456955     
    0.281578947    28.400000000  -359.194053520     
    0.281578947    31.500000000  -358.981876131     
    0.281578947    34.600000000  -358.699717603     
    0.302631579     0.500000000  -357.368348669     
    0.302631579     3.600000000  -356.166361136     
    0.302631579     6.700000000  -356.884220562     
    0.302631579     9.800000000  -357.572690507     
    0.302631579    12.900000000  -358.142086474     
    0.302631579    16.000000000  -358.554237867     
    0.302631579    19.100000000  -358.801740257     
    0.302631579    22.200000000  -358.891981148     
    0.302631579    25.300000000  -358.839237434     
    0.302631579    28.400000000  -358.661822530     
    0.302631579    31.500000000  -358.383402327     
    0.302631579    56.300000000  -354.430203797     
    0.302631579    59.400000000  -354.365413462     
    0.323684211     0.500000000  -357.761204548     
    0.323684211     3.600000000  -357.913850982     
    0.323684211     6.700000000  -358.229524357     
    0.323684211     9.800000000  -358.610822340     
    0.323684211    12.900000000  -358.979251909     
    0.323684211    16.000000000  -359.269193040     
    0.323684211    19.100000000  -359.429639031     
    0.323684211    22.200000000  -359.427652983     
    0.323684211    25.300000000  -359.253220389     
    0.323684211    28.400000000  -358.397865200     
    0.323684211    31.500000000  -358.459978332     
    0.323684211    34.600000000  -357.902692802     
    0.323684211    37.700000000  -357.281784677     
    0.323684211    40.800000000  -356.634004727     
    0.323684211    59.400000000  -353.073759770     
    0.344736842     0.500000000  -357.698327659     
    0.344736842     3.600000000  -357.896589678     
    0.344736842     6.700000000  -358.287208942     
    0.344736842     9.800000000  -358.751402151     
    0.344736842    12.900000000  -359.201399261     
    0.344736842    16.000000000  -359.563846100     
    0.344736842    19.100000000  -359.774556136     
    0.344736842    22.200000000  -359.784355021     
    0.344736842    25.300000000  -359.568014338     
    0.344736842    28.400000000  -359.129827921     
    0.344736842    31.500000000  -358.502472361     
    0.344736842    34.600000000  -357.736871530     
    0.344736842    37.700000000  -356.888737353     
    0.344736842    40.800000000  -356.011804976     
    0.344736842    43.900000000  -355.156007060     
    0.365789474     0.500000000  -356.991557142     
    0.365789474     3.600000000  -357.253464423     
    0.365789474     6.700000000  -357.748337850     
    0.365789474     9.800000000  -358.334402169     
    0.365789474    12.900000000  -358.917542333     
    0.365789474    16.000000000  -359.409775902     
    0.365789474    19.100000000  -359.726195752     
    0.365789474    25.300000000  -359.591525396     
    0.365789474    28.400000000  -359.098768691     
    0.365789474    31.500000000  -358.350846678     
    0.365789474    34.600000000  -357.408545527     
    0.365789474    37.700000000  -356.349858188     
    0.365789474    40.800000000  -355.252047101     
    0.365789474    43.900000000  -354.181429790     
    0.365789474    47.000000000  -353.190184455     
    0.365789474    56.300000000  -350.248887410     
    0.365789474    59.400000000  -349.704057466     
    0.386842105     0.500000000  -355.703236974     
    0.386842105     3.600000000  -355.900446209     
    0.386842105     6.700000000  -356.373470377     
    0.386842105     9.800000000  -357.112225269     
    0.386842105    12.900000000  -357.878858427     
    0.386842105    16.000000000  -358.552946049     
    0.386842105    19.100000000  -359.016581465     
    0.386842105    22.200000000  -359.190099074     
    0.386842105    25.300000000  -359.032937067     
    0.386842105    28.400000000  -358.538843271     
    0.386842105    31.500000000  -357.724750307     
    0.386842105    34.600000000  -356.641020442     
    0.386842105    37.700000000  -355.375406082     
    0.386842105    40.800000000  -354.031364258     
    0.386842105    43.900000000  -352.701868848     
    0.386842105    47.000000000  -351.462682309     
    0.386842105    50.100000000  -349.938829429     
    0.386842105    53.200000000  -349.520525334     
    0.386842105    56.300000000  -349.022513291     
    0.386842105    59.400000000  -348.512411710     
    0.407894737     0.500000000  -355.180360579     
    0.407894737     3.600000000  -355.122766176     
    0.407894737     6.700000000  -355.031923607     
    0.407894737     9.800000000  -355.220453480     
    0.407894737    12.900000000  -355.728678952     
    0.407894737    16.000000000  -356.588265220     
    0.407894737    19.100000000  -357.178571860     
    0.407894737    22.200000000  -357.427402444     
    0.407894737    25.300000000  -357.325285345     
    0.407894737    28.400000000  -356.884036415     
    0.407894737    31.500000000  -356.110787358     
    0.407894737    34.600000000  -355.011308299     
    0.407894737    37.700000000  -353.625069430     
    0.407894737    40.800000000  -352.060278926     
    0.407894737    43.900000000  -350.462303850     
    0.407894737    47.000000000  -348.957338872     
    0.407894737    50.100000000  -347.914796359     
    0.407894737    53.200000000  -347.346653850     
    0.407894737    56.300000000  -346.800907184     
    0.407894737    59.400000000  -346.368003171     
    0.428947368     0.500000000  -354.648580388     
    0.428947368     3.600000000  -354.428409166
    0.428947368     6.700000000  -353.937994181     
    0.428947368     9.800000000  -353.376110129     
    0.428947368    12.900000000  -352.882683414     
    0.428947368    16.000000000  -353.062399659     
    0.428947368    19.100000000  -353.562640493     
    0.428947368    22.200000000  -353.713141791     
    0.428947368    25.300000000  -353.538588572     
    0.428947368    28.400000000  -353.114215977     
    0.428947368    31.500000000  -352.473891237     
    0.428947368    34.600000000  -351.590312764     
    0.428947368    37.700000000  -350.394530425     
    0.428947368    40.800000000  -348.859774398     
    0.428947368    43.900000000  -347.123343827     
    0.428947368    47.000000000  -345.438782171    
    0.428947368    50.100000000  -344.578017244    
    0.428947368    53.200000000  -343.827564635    
    0.428947368    56.300000000  -343.286585297    
    0.428947368    59.400000000  -343.045828478    
    0.450000000     0.500000000  -354.056961350    
    0.450000000     3.600000000  -353.521125588    
    0.450000000     6.700000000  -352.388645795    
    0.450000000     9.800000000  -350.833426400    
    0.450000000    12.900000000  -349.041051532    
    0.450000000    16.000000000  -347.883391497    
    0.450000000    19.100000000  -347.503596571    
    0.450000000    22.200000000  -346.926976915    
    0.450000000    25.300000000  -346.142394423    
    0.450000000    28.400000000  -345.378245014    
    0.450000000    31.500000000  -344.794545146    
    0.450000000    34.600000000  -344.380223028    
    0.450000000    37.700000000  -343.904375987    
    0.450000000    40.800000000  -343.010951109    
    0.450000000    43.900000000  -341.537122864    
    0.450000000    47.000000000  -340.474243098    
    0.450000000    50.100000000  -339.110436032    
    0.450000000    53.200000000  -337.505384185    
    0.450000000    56.300000000  -336.890014559    
