# Supplementary material for: Abrupt structural transition in exotic molybdenum isotopes unveils an isospin-symmetric island of inversion
Source: Nat Commun. 2025 Nov 27;16:10631. doi: 10.1038/s41467-025-65621-2 (PMC12661037; doi:10.1038/s41467-025-65621-2)
Supplement: Supplementary file 3 — Source Data [file 41467_2025_65621_MOESM3_ESM.zip › source_data/data_figure4/Mo84.wf.0+1.txt]

#       Nq                 beta                gamma            Probability (normalized to 1)
         1                0.254               27.125                   0.000005109
         2                0.366               22.200                   0.116075444
         3                0.324               12.900                   0.059341961
         4                0.366                0.500                   0.010688260
         5                0.303               25.300                   0.002360183
         6                0.282               25.300                   0.003418464
         7                0.429               16.000                   0.003532287
         8                0.366               43.900                   0.004980423
         9                0.387               43.900                   0.001379127
        10                0.324               31.500                   0.006205496
        11                0.324                9.800                   0.028788197
        12                0.345                3.600                   0.022555774
        13                0.345               34.600                   0.028648739
        14                0.345               19.100                   0.119289268
        15                0.387               34.600                   0.022783264
        16                0.366               16.000                   0.058357052
        17                0.239               28.400                   0.001184864
        18                0.303               22.200                   0.001404201
        19                0.218               31.500                   0.000301938
        20                0.387               37.700                   0.012210605
        21                0.324               19.100                   0.082513533
        22                0.387               12.900                   0.022646895
        23                0.387               22.200                   0.082945116
        24                0.408               22.200                   0.029301371
        25                0.345               40.800                   0.003490386
        26                0.197               37.700                   0.000191789
        27                0.366                9.800                   0.040256972
        28                0.345                6.700                   0.015785842
        29                0.387               16.000                   0.044248059
        30                0.345                9.800                   0.059041074
        31                0.429               22.200                   0.004823423
        32                0.345                0.500                   0.013863713
        33                0.408                3.600                   0.001832435
        34                0.429                3.600                   0.000770140
        35                0.450                3.600                   0.000067162
        36                0.429                6.700                   0.000392213
        37                0.450                6.700                   0.000036761
        38                0.429                9.800                   0.000374051
        39                0.366               31.500                   0.059370544
        40                0.408               19.100                   0.028290531
        41                0.450               28.400                   0.000112290
        42                0.387               47.000                   0.000551968
        43                0.282               19.100                   0.001372777
        44                0.176               50.100                   0.000164580
        45                0.324               34.600                   0.002481964
        46                0.408               47.000                   0.000061223
        47                0.450                9.800                   0.000001482
        48                0.303               12.900                   0.000858229
        49                0.239               12.900                   0.000117023
        50                0.282                9.800                   0.000455838
        51                0.218                3.600                   0.000066366
        52                0.387               50.100                   0.000003572
        53                0.408               50.100                   0.000000022
