# Supplementary material for: Abrupt structural transition in exotic molybdenum isotopes unveils an isospin-symmetric island of inversion
Source: Nat Commun. 2025 Nov 27;16:10631. doi: 10.1038/s41467-025-65621-2 (PMC12661037; doi:10.1038/s41467-025-65621-2)
Supplement: Supplementary file 3 — Source Data [file 41467_2025_65621_MOESM3_ESM.zip › source_data/data_figure4/Mo86.pes.txt]

#      beta            gamma        EHF (MeV)
    0.268353052    27.337371005  -386.073575913     
    0.428947368     6.700000000  -376.303085562     
    0.428947368     9.800000000  -375.461956515     
    0.428947368     3.600000000  -376.853526564     
    0.386842105     3.600000000  -379.769039473     
    0.386842105     6.700000000  -380.247598179     
    0.386842105     0.500000000  -379.504010101     
    0.386842105     9.800000000  -380.771911716     
    0.386842105    34.600000000  -380.486998983     
    0.428947368    12.900000000  -374.482502747     
    0.386842105    31.500000000  -380.916164718     
    0.386842105    37.700000000  -379.769601107     
    0.365789474     6.700000000  -381.417258377     
    0.386842105    28.400000000  -381.115513063     
    0.365789474     9.800000000  -381.785798529     
    0.386842105    25.300000000  -381.401689194     
    0.365789474    31.500000000  -382.850361938     
    0.428947368    34.600000000  -373.549368002     
    0.407894737     9.800000000  -378.582611001     
    0.365789474    34.600000000  -382.194463684     
    0.386842105    12.900000000  -381.188667303     
    0.365789474    28.400000000  -383.279374223     
    0.428947368    37.700000000  -373.305401881     
    0.407894737    34.600000000  -378.280485569     
    0.365789474    25.300000000  -383.458664525     
    0.428947368    31.500000000  -373.606933961     
    0.365789474     3.600000000  -381.074434498     
    0.407894737    31.500000000  -378.591289477     
    0.386842105    22.200000000  -381.460282762     
    0.365789474    37.700000000  -381.342096896     
    0.407894737    37.700000000  -377.689017864     
    0.365789474    22.200000000  -383.369662847     
    0.407894737     6.700000000  -378.524358826     
    0.428947368    28.400000000  -373.617436666     
    0.428947368    40.800000000  -372.711104564     
    0.428947368    25.300000000  -373.670668676     
    0.365789474    19.100000000  -383.009704945     
    0.365789474    12.900000000  -382.066476953     
    0.365789474    16.000000000  -382.423710904     
    0.344736842     3.600000000  -381.364123181     
    0.428947368    22.200000000  -373.795812315     
    0.407894737    12.900000000  -378.790922122     
    0.407894737    16.000000000  -379.049371569     
    0.407894737    22.200000000  -378.999652360     
    0.407894737    25.300000000  -378.871064361     
    0.407894737    28.400000000  -378.750302148     
    0.407894737    19.100000000  -379.095539362     
    0.344736842    31.500000000  -384.013632805     
    0.344736842    28.400000000  -384.439348612     
    0.344736842     6.700000000  -381.561069531     
    0.450000000    31.500000000  -362.319118656     
    0.386842105    16.000000000  -381.407997003     
    0.428947368     0.500000000  -377.119342355     
    0.386842105    19.100000000  -381.429382438     
    0.450000000    28.400000000  -362.263202792     
    0.344736842    25.300000000  -384.626374124     
    0.323684211     3.600000000  -382.024282820     
    0.344736842    34.600000000  -383.381670741     
    0.344736842     9.800000000  -382.301497420     
    0.428947368    19.100000000  -373.958492156     
    0.344736842    22.200000000  -384.561327269     
    0.365789474    40.800000000  -380.349709868     
    0.344736842    12.900000000  -383.048207339     
    0.344736842    19.100000000  -384.250015343     
    0.344736842    16.000000000  -383.724670862     
    0.450000000    34.600000000  -362.969999601     
    0.450000000     9.800000000  -369.015168393     
    0.323684211     6.700000000  -382.606295405     
    0.365789474     0.500000000  -380.898896911     
    0.407894737    40.800000000  -376.740583298     
    0.450000000    25.300000000  -362.753731442     
    0.450000000     0.500000000  -370.076258534     
    0.428947368    43.900000000  -371.667053745     
    0.450000000    37.700000000  -363.847523207     
    0.344736842    37.700000000  -382.599494298     
    0.450000000    12.900000000  -367.579255288     
    0.450000000    40.800000000  -364.368525688     
    0.323684211     9.800000000  -383.233335575     
    0.450000000    43.900000000  -364.138842626     
    0.302631579     3.600000000  -382.115021600     
    0.450000000     3.600000000  -370.174019112     
    0.323684211    12.900000000  -383.843206777     
    0.302631579     6.700000000  -382.829969180     
    0.450000000     6.700000000  -369.952784199     
    0.450000000    22.200000000  -363.616623706     
    0.323684211    31.500000000  -384.221995226     
    0.323684211    28.400000000  -384.805291351     
    0.323684211    16.000000000  -384.377560131     
    0.323684211    25.300000000  -385.008926744     
    0.450000000    47.000000000  -363.143204711     
    0.323684211    19.100000000  -384.778491226     
    0.323684211    22.200000000  -384.998294037     
    0.428947368    16.000000000  -374.118309970     
    0.386842105    40.800000000  -378.793263157     
    0.323684211    34.600000000  -383.809867668     
    0.323684211    40.800000000  -382.766831680     
    0.302631579     9.800000000  -383.550565347     
    0.450000000    16.000000000  -366.046111456     
    0.450000000    19.100000000  -364.721054034     
    0.344736842    40.800000000  -381.740922237     
    0.365789474    43.900000000  -379.122677939     
    0.323684211    37.700000000  -383.312935151     
    0.344736842     0.500000000  -381.240808850     
    0.407894737    43.900000000  -375.509941509     
    0.450000000    50.100000000  -361.852104845     
    0.428947368    47.000000000  -370.305311054     
    0.407894737     3.600000000  -378.778586346     
    0.302631579    37.700000000  -384.591126731     
    0.302631579    40.800000000  -384.186538116     
    0.302631579    34.600000000  -384.961926420     
    0.386842105    43.900000000  -377.679862919     
    0.344736842    43.900000000  -380.878828600     
    0.302631579    31.500000000  -385.258837476     
    0.407894737     0.500000000  -379.021086019     
    0.450000000    53.200000000  -360.681690860     
    0.323684211     0.500000000  -381.598234025     
    0.302631579    28.400000000  -385.449122611     
    0.302631579    43.900000000  -383.791569301     
    0.281578947    37.700000000  -385.380682822     
    0.281578947    34.600000000  -385.643434487     
    0.450000000    59.400000000  -359.479683837     
    0.450000000    56.300000000  -359.846081082     
    0.302631579    25.300000000  -385.507585183     
    0.407894737    47.000000000  -374.189224941     
    0.281578947    31.500000000  -385.850615049     
    0.281578947    40.800000000  -385.095382573     
    0.302631579    22.200000000  -385.416364066     
    0.281578947    28.400000000  -385.971928849     
    0.302631579    19.100000000  -385.166103044     
    0.260526316    34.600000000  -385.866300869     
    0.281578947    25.300000000  -385.982779421     
    0.260526316    37.700000000  -385.698205674     
    0.281578947    22.200000000  -385.865492242     
    0.260526316    31.500000000  -385.990460574     
    0.302631579    16.000000000  -384.758582417     
    0.386842105    47.000000000  -376.557498717     
    0.281578947    19.100000000  -385.609766129     
    0.281578947    16.000000000  -385.213129578     
    0.281578947    12.900000000  -384.681739113     
    0.302631579     0.500000000  -382.081157306     
    0.239473684    34.600000000  -385.686237977     
    0.260526316    28.400000000  -386.046080413     
    0.281578947     9.800000000  -384.032630268     
    0.197368421    31.500000000  -384.261845007     
    0.239473684    31.500000000  -385.735456618     
    0.260526316    40.800000000  -385.511570133     
    0.260526316    12.900000000  -384.719137667     
    0.302631579    12.900000000  -384.209569850     
    0.218421053    31.500000000  -385.142029531     
    0.260526316    16.000000000  -385.226485549     
    0.239473684    37.700000000  -385.598773840     
    0.260526316    25.300000000  -386.011672954     
    0.218421053    34.600000000  -385.160800413     
    0.197368421    28.400000000  -384.146802160     
    0.281578947    43.900000000  -384.818712752     
    0.260526316    19.100000000  -385.610539493     
    0.260526316    22.200000000  -385.870342333     
    0.197368421    34.600000000  -384.338573737     
    0.176315789    34.600000000  -383.277439569     
    0.218421053    28.400000000  -385.074730402     
    0.239473684    28.400000000  -385.727670596     
    0.176315789    31.500000000  -383.172395819     
    0.260526316     9.800000000  -384.099894000     
    0.428947368    50.100000000  -368.913582701     
    0.239473684    25.300000000  -385.645842753     
    0.218421053    25.300000000  -384.946810922     
    0.239473684    16.000000000  -384.829143350     
    0.239473684    12.900000000  -384.345231898     
    0.239473684    19.100000000  -385.205579865     
    0.239473684    22.200000000  -385.475515911     
    0.197368421    25.300000000  -383.987498910     
    0.302631579    47.000000000  -383.443941968     
    0.407894737    50.100000000  -372.866856309     
    0.281578947     6.700000000  -383.300220042     
    0.218421053    37.700000000  -385.144373273     
    0.218421053    22.200000000  -384.747934559     
    0.281578947     0.500000000  -381.873859799     
    0.218421053    19.100000000  -384.470324044     
    0.176315789    28.400000000  -383.045264204     
    0.239473684    40.800000000  -385.492277164     
    0.218421053    16.000000000  -384.110280815     
    0.386842105    50.100000000  -375.086223774     
    0.176315789    37.700000000  -383.362314168     
    0.239473684     9.800000000  -383.763701469     
    0.197368421    37.700000000  -384.384606748     
    0.197368421    22.200000000  -383.780234362     
    0.281578947     3.600000000  -382.546172440     
    0.218421053    12.900000000  -383.670904182     
    0.260526316     0.500000000  -382.076408178     
    0.260526316     6.700000000  -383.401108508     
    0.260526316    43.900000000  -385.329533022     
    0.134210526    25.300000000  -381.382311403     
    0.197368421    19.100000000  -383.524422713     
    0.218421053    40.800000000  -385.106578201     
    0.176315789    25.300000000  -382.896733719     
    0.407894737    53.200000000  -372.062172524     
    0.218421053     9.800000000  -383.167038985     
    0.281578947    47.000000000  -384.575514310     
    0.428947368    59.400000000  -367.087265243     
    0.386842105    53.200000000  -374.439055191     
    0.260526316     3.600000000  -382.690231107     
    0.197368421    16.000000000  -383.223231718     
    0.197368421    40.800000000  -384.408514147     
    0.428947368    53.200000000  -368.009046877     
    0.176315789    40.800000000  -383.430022394     
    0.239473684    43.900000000  -385.384417090     
    0.239473684     6.700000000  -383.117189633     
    0.428947368    56.300000000  -367.370918025     
    0.134210526    28.400000000  -381.437794406     
    0.302631579    50.100000000  -383.167320325     
    0.155263158    19.100000000  -381.925244140     
    0.218421053    43.900000000  -385.060467857     
    0.260526316    47.000000000  -385.169977786     
    0.155263158    16.000000000  -381.886855810     
    0.197368421    43.900000000  -384.418814750     
    0.176315789    43.900000000  -383.484156481     
    0.281578947    50.100000000  -384.381499608     
    0.239473684    47.000000000  -385.289010591     
    0.386842105    56.300000000  -373.874194490     
    0.302631579    53.200000000  -382.969788704     
    0.071052632     6.700000000  -380.236204192     
    0.050000000     0.500000000  -379.590602261     
    0.155263158    12.900000000  -381.833053213     
    0.218421053    47.000000000  -385.016720480     
    0.071052632     9.800000000  -380.290462059     
    0.260526316    50.100000000  -385.043771330     
    0.071052632     3.600000000  -380.182198939     
    0.092105263    16.000000000  -380.737212936     
    0.197368421    47.000000000  -384.422813288     
    0.176315789    47.000000000  -383.527879363     
    0.092105263    19.100000000  -380.759889517     
    0.092105263    12.900000000  -380.712697273     
    0.050000000     3.600000000  -379.661198215     
    0.071052632    12.900000000  -380.342790867     
    0.281578947    53.200000000  -384.242874655     
    0.239473684    50.100000000  -385.214437646     
    0.176315789    12.900000000  -382.364076636     
    0.302631579    56.300000000  -382.849389542     
    0.092105263    22.200000000  -380.780533851     
    0.218421053    50.100000000  -384.982300534     
    0.281578947    56.300000000  -384.158753818     
    0.260526316    53.200000000  -384.954804277     
    0.092105263     9.800000000  -380.686971651     
    0.071052632    16.000000000  -380.392227211     
    0.239473684    53.200000000  -385.163417014     
    0.050000000     6.700000000  -379.728708936     
    0.176315789     9.800000000  -382.301983534
    0.323684211    53.200000000  -381.129677797     
    0.197368421    50.100000000  -384.425551580     
    0.281578947    59.400000000  -384.125294810     
    0.260526316    56.300000000  -384.901697809     
    0.176315789    50.100000000  -383.563168641     
    0.218421053    53.200000000  -384.959853169     
    0.260526316    59.400000000  -384.880856641     
    0.092105263    25.300000000  -380.799140901     
    0.239473684    56.300000000  -385.134205540     
    0.050000000     9.800000000  -379.792639982     
    0.071052632    19.100000000  -380.438302782     
    0.239473684    59.400000000  -385.123151842     
    0.197368421    53.200000000  -384.429173068     
    0.176315789    53.200000000  -383.590440943     
    0.071052632     0.500000000  -380.135640823     
    0.176315789     6.700000000  -382.220362409     
    0.092105263     6.700000000  -380.661578163     
    0.218421053    56.300000000  -384.948190743     
    0.050000000    12.900000000  -379.852781999     
    0.092105263    28.400000000  -380.815752053     
    0.071052632    22.200000000  -380.480791548     
    0.218421053    59.400000000  -384.944221717     
    0.197368421    56.300000000  -384.433077077     
    0.176315789    56.300000000  -383.608742180     
    0.113157895     9.800000000  -380.941641694
    0.176315789    59.400000000  -383.616585282     
    0.197368421    59.400000000  -384.435222407     
    0.344736842    56.300000000  -378.417626261     
    0.197368421     3.600000000  -382.379439431     
    0.050000000    16.000000000  -379.909007607     
    0.071052632    25.300000000  -380.519597524     
    0.344736842    59.400000000  -378.321570241     
    0.323684211    56.300000000  -380.331763398     
    0.092105263    31.500000000  -380.830423553     
    0.176315789     3.600000000  -382.146125831     
    0.050000000    19.100000000  -379.961244568     
    0.092105263     3.600000000  -380.639935040     
    0.113157895     6.700000000  -380.943821252     
    0.197368421     0.500000000  -382.325126823     
    0.071052632    28.400000000  -380.554699065     
    0.050000000    22.200000000  -380.009460188     
    0.176315789     0.500000000  -382.111681375     
    0.323684211    59.400000000  -380.246540847     
    0.092105263    34.600000000  -380.843189645     
    0.113157895     3.600000000  -380.943891415     
    0.092105263     0.500000000  -380.628779664     
    0.050000000    25.300000000  -380.053650230     
    0.302631579    59.400000000  -382.801224277     
    0.113157895     0.500000000  -380.943514898     
    0.071052632    31.500000000  -380.586120068     
    0.050000000    28.400000000  -380.093831062     
    0.113157895    53.200000000  -381.143648197     
    0.071052632    34.600000000  -380.613914585     
    0.050000000    31.500000000  -380.130033945     
    0.113157895    56.300000000  -381.158923705     
    0.113157895    59.400000000  -381.165161239     
    0.050000000    34.600000000  -380.162300620
    0.071052632    37.700000000  -380.638158228     
    0.050000000    37.700000000  -380.190679784     
    0.071052632    40.800000000  -380.658942386     
    0.050000000    40.800000000  -380.215223642     
    0.050000000    43.900000000  -380.235985297     
    0.071052632    43.900000000  -380.676368210     
    0.050000000    47.000000000  -380.253015614     
    0.050000000    50.100000000  -380.266360829     
    0.071052632    47.000000000  -380.690540623     
    0.050000000    53.200000000  -380.276060181     
    0.050000000    56.300000000  -380.282143973     
    0.050000000    59.400000000  -380.284631941     
    0.071052632    50.100000000  -380.701560892     
    0.071052632    53.200000000  -380.709518974     
    0.092105263    53.200000000  -380.883681109     
    0.071052632    56.300000000  -380.714486996     
    0.071052632    59.400000000  -380.716513034     
