# Supplementary material for: Abrupt structural transition in exotic molybdenum isotopes unveils an isospin-symmetric island of inversion
Source: Nat Commun. 2025 Nov 27;16:10631. doi: 10.1038/s41467-025-65621-2 (PMC12661037; doi:10.1038/s41467-025-65621-2)
Supplement: Supplementary file 3 — Source Data [file 41467_2025_65621_MOESM3_ESM.zip › source_data/data_figure8/Mo86.mingamma.txt]

#       beta         gamma_min        EHF            EHF_min
    0.092105263    27.337371005  -380.810278107  -386.073575913   
    0.134210526    27.337371005  -381.418972898  -386.073575913   
    0.176315789    27.337371005  -382.996703147  -386.073575913   
    0.197368421    27.337371005  -384.097420459  -386.073575913   
    0.218421053    27.337371005  -385.038273527  -386.073575913   
    0.239473684    27.337371005  -385.708751904  -386.073575913   
    0.260526316    27.337371005  -386.045384682  -386.073575913   
    0.281578947    27.337371005  -385.989132191  -386.073575913   
    0.302631579    27.337371005  -385.485069022  -386.073575913   
    0.323684210    27.337371005  -384.898601613  -386.073575913   
    0.344736842    27.337371005  -384.531379234  -386.073575913   
    0.365789474    27.337371005  -383.370118461  -386.073575913   
    0.386842105    27.337371005  -381.240020622  -386.073575913   
    0.407894737    27.337371005  -378.792072433  -386.073575913   
    0.428947368    27.337371005  -373.628048492  -386.073575913   
    0.450000000    27.337371005  -362.378749482  -386.073575913   
