# Supplementary material for: Abrupt structural transition in exotic molybdenum isotopes unveils an isospin-symmetric island of inversion
Source: Nat Commun. 2025 Nov 27;16:10631. doi: 10.1038/s41467-025-65621-2 (PMC12661037; doi:10.1038/s41467-025-65621-2)
Supplement: Supplementary file 3 — Source Data [file 41467_2025_65621_MOESM3_ESM.zip › source_data/data_figure8/Mo84.mingamma.txt]

#       beta         gamma_min        EHF            EHF_min
    0.050000000    22.200000000  -353.253840272  -359.799294600    
    0.071052632    22.200000000  -353.470494029  -359.799294600    
    0.134210526    22.200000000  -354.576224031  -359.799294600    
    0.176315789    22.200000000  -356.765058390  -359.799294600    
    0.197368421    22.200000000  -357.863689932  -359.799294600    
    0.218421053    22.200000000  -358.730300954  -359.799294600    
    0.239473684    22.200000000  -359.286903266  -359.799294600    
    0.260526316    22.200000000  -359.484840109  -359.799294600    
    0.281578947    22.200000000  -359.310175172  -359.799294600    
    0.302631579    22.200000000  -358.891981148  -359.799294600    
    0.323684211    22.200000000  -359.427652983  -359.799294600    
    0.344736842    22.200000000  -359.784355021  -359.799294600    
    0.365789474    22.200000000  -359.799294600  -359.799294600    
    0.386842105    22.200000000  -359.190099074  -359.799294600    
    0.407894737    22.200000000  -357.427402444  -359.799294600    
    0.428947368    22.200000000  -353.713141791  -359.799294600    
    0.450000000    22.200000000  -346.926976915  -359.799294600    
